# Supplementary material for: Using an Integrated Social Cognition Model to Explain Green Purchasing Behavior among Adolescents
Source: Int J Environ Res Public Health. 2021 Dec 1;18(23):12663. doi: 10.3390/ijerph182312663 (PMC8656670; doi:10.3390/ijerph182312663)
Supplement: Supplementary file 1 [file ijerph-18-12663-s001.zip]

Archive with 1 entries (1 files):
- ijerph-1458942-supplementary.pdf
